# Supplementary material for: The Effect of Food Vouchers and an Educational Intervention on Promoting Healthy Eating in Vulnerable Families: A Pilot Study
Source: Nutrients. 2022 Nov 23;14(23):4980. doi: 10.3390/nu14234980 (PMC9739317; doi:10.3390/nu14234980)
Supplement: Supplementary file 1 [file nutrients-14-04980-s001.zip]

Archive with 1 entries (1 files):
- nutrients-2052414-supplementary-done.pdf
